# Supplementary material for: Genome-wide analysis study of gestational diabetes mellitus and related pathogenic factors in a Chinese Han population
Source: BMC Pregnancy Childbirth. 2023 Dec 12;23:856. doi: 10.1186/s12884-023-06167-3 (PMC10714520; doi:10.1186/s12884-023-06167-3)
Supplement: Supplementary file 2 — Supplementary Material 2 [file 12884_2023_6167_MOESM2_ESM.xlsx]

## Sheet: Supplementary Table 1
Supplementary Table 1 The distribution of native provinces of participants
Area	Province	N
Southern China	Guangdong	223
	Guangxi	31
	Hainan	12
Northern China	Hebei	15
	Shanxi	7
Southwestern	Sichuan	13
	Yunnan	2
	Chongqing	3
Central China	Henan	6
	Hunan	10
Eastern China	Zhejiang	4
	Jiangsu	5
	Anhui	23
	Fujian	35
Northwestern	Shaanxi	3
	Gansu	6

## Sheet: Supplementary Table 2
Supplementary Table 2 Associations with genes and glucose metabolism in the PubMed, GWAS catalog, and GTEx eQTL databases
Gene	SNP	CHR	BP	Minor allele	MAF in GDM group	MAF in control group	Major allele	CHISQ	P	OR	95%CI	NCBI	GWAS catalog	GTEx
TRPV3	rs62069863	17	3428176	A	0.4372	0.2613	G	27.09	1.947e-07	2.196	1.629-2.960	①Proverbio MC, Mangano E, Gessi A,et al. Whole genome SNP genotyping and exome sequencing reveal novel genetic variants and putative causative genes in congenital hyperinsulinism. PLoS One. 2013 Jul 15;8(7):e68740.②Cheung SY, Huang Y, Kwan HY, Chung HY, Yao X. Activation of transient receptor potential vanilloid 3 channel suppresses adipogenesis. Endocrinology. 2015 Jun;156(6):2074-86.	None	None
PRMT6	rs2232016	1	107599918	T	0.2211	0.09548	C	23.57	1.203e-06	2.689	1.785-4.051	Han Hye-Sook,Jung Chang-Yun,Yoon Young-Sil et al. Arginine methylation of CRTC2 is critical in the transcriptional control of hepatic glucose metabolism.[J] .Sci Signal, 2014, 7: ra19.	None	Pancreas, Liver, Small Intestine - Terminal Ileum, Adipose – Subcutaneous and Muscle – Skeletal	。
LOC153910, HIVEP2	rs614081	6	143014234	G	0.4724	0.3216	A	18.89	1.383e-05	1.888	1.416-2.519	None	HIVEP2: T2DM	None
LINC0029, TEMN3-AS1	rs7438836	4	182181119	C	0.402	0.5553	T	18.73	1.504e-05	0.5384	0.406-0.714	None	None	None
LINC00114, ETS2	rs1209952	21	40175827	C	0.3869	0.5377	T	18.19	1.995e-05	0.5427	0.409-0.719	ETS2: Yang Lin,Zhu Yuansen,Kong Delin et al. EGF suppresses the expression of miR-124a in pancreatic β cell lines via ETS2 activation through the MEK and PI3K signaling pathways.[J] .Int J Biol Sci, 2019, 15: 2561-2575.	None	None
RFX8, MAP4K4	rs75451051	2	102208116	G	0.09045	0.1935	A	17.34	3.13e-05	0.4146	0.272-0.633	MAP4K4: ①Li Ting-Ting,Qiao Hong,Tong Hui-Xin et al. Association of Common Genetic Variants in Mitogen-activated Protein Kinase Kinase Kinase Kinase 4 with Type 2 Diabetes Mellitus in a Chinese Han Population.[J] .Chin Med J (Engl), 2016, 129: 1179-84.②Chuang Huai-Chia,Tan Tse-Hua,MAP4K4 and IL-6 Th17 cells play important roles in non-obese type 2 diabetes.[J] .J Biomed Sci, 2017, 24: 4.	None	None
SNX6, CFL2	rs35273436	14	35158184	C	0.1307	0.04774	T	16.84	4.066e-05	2.998	1.738-5.171	None	None	None
RCAN1, CLIC6	rs2409530	21	36015358	C	0.4899	0.3467	T	16.77	4.211e-05	1.81	1.361-2.407	RCAN1: ①Li Xujun,Chan Lawrence W C,Li Xianyu et al. Obesity-Induced Regulator of Calcineurin 1 Overexpression Leads to β-Cell Failure Through Mitophagy Pathway Inhibition.[J] .Antioxid Redox Signal, 2020, 32: 413-428.②Peiris Heshan,Duffield Michael D,Fadista Joao et al. A Syntenic Cross Species Aneuploidy Genetic Screen Links RCAN1 Expression to β-Cell Mitochondrial Dysfunction in Type 2 Diabetes…	None	CLIC6: Adipose
MIR365B, COPRS	rs59051825	17	30037974	C	0.08838	0.02261	T	16.4	5.118e-05	4.191	1.987-8.839	None	None	None
ATXN8OS, LINC00348	rs9592745	13	71290497	C	0.3299	0.2035	T	16.19	5.717e-05	1.927	1.397-2.659	None	LINC00348：T2DM	None
SULF1, SLCO5A1	rs16936254	8	70578432	C	0.3308	0.4698	G	15.98	6.392e-05	0.5578	0.419-0.744	SLCO5A1: Hall Elin,Dekker Nitert Marloes,Volkov Petr et al. The effects of high glucose exposure on global gene expression and DNA methylation in human pancreatic islets.[J] .Mol Cell Endocrinol, 2018, 472: 57-67.	SULF1: Fasting blood insulin (BMI interaction)	None
SLC17A9	rs4809448	20	61628970	A	0.5302	0.3894	G	15.86	6.816e-05	1.769	1.335-2.344	None	None	Adipose and Muscle Skeletal	。
HHEX, EXOC6	rs1112718	10	94479107	A	0.191	0.09296	G	15.69	8.46e-05	2.289	1.512-3.507	HHEX:①Tarnowski M,Malinowski D,Safranow K et al. Hematopoietically expressed homeobox (HHEX) gene polymorphism (rs5015480) is associated with increased risk of gestational diabetes mellitus.[J] .Clin Genet, 2017, 91: 843-848.②Lin Ying,Li Pengqiu,Cai Li et al. Association study of genetic variants in eight genes/loci with type 2 diabetes in a Han Chinese population.[J] .BMC Med Genet, 2010, 11: 97…	HHEX&EXOC6:T2DM	None
SFRP2, DCHS2	rs4696520	4	154806716	A	0.103	0.03266	G	15.58	7.929e-05	3.401	1.793-6.452	SFRP2: Crowley Rachel K,O'Reilly Michael W,Bujalska Iwona J et al. SFRP2 Is Associated with Increased Adiposity and VEGF Expression.[J] .PLoS One, 2016, 11: e0163777.	None	None
AQP9, LIPC	rs28495863	15	58684381	A	0.191	0.3116	G	15.39	8.765e-05	0.5215	0.376- 0.724	AQP9: Wang Yijun,Chen Gang,Tu Qingyun et al. Associations between Aquaglyceroporin Gene Polymorphisms and Risk of Type 2 Diabetes Mellitus.[J] .Biomed Res Int, 2018, 2018: 8167538.	None	None
uncharacterized LOC101928635	rs493987	15	58687906	T	0.191	0.3116	C	15.39	8.765e-05	0.5215	0.376-0.724	None	None	None
ROBO2	rs2166801	3	77526031	A	0.4623	0.3266	C	15.34	8.997e-05	1.773	1.330-2.363	None	T2DM	None
BHLHE23, LOC63930	rs4809449	20	61630865	T	0.5427	0.4045	C	15.24	9.45e-05	1.747	1.319-2.314	None	None	None
ELP3, PNOC	rs35655254	8	28115852	C	0.4698	0.3342	T	15.24	9.475e-05	1.766	1.326-2.352	None	None	None
GLIS3	rs927316	9	4172899	G	0.1508	0.2588	A	14.26	9.31e-05	0.496	0.357-0.725	①Ding Ming,Chavarro Jorge,Olsen Sjurdur et al. Genetic variants of gestational diabetes mellitus: a study of 112 SNPs among 8722 women in two independent populations.[J] .Diabetologia, 2018, 61: 1758-1768.②Dou Hao-Ying,Wang Yuan-Yuan,Yang Nan et al. Association between genetic variants and characteristic symptoms of type 2 diabetes: A matched case-control study.[J] .Chin J Integr Med, 2017, 23: 4…	T2DM	None
ZBTB10	rs1051920	8	81438420	T	0.2136	0.3367	C	15.12	0.0001006	0.535	0.390-0.735	None	None	None
SLC5A11	rs13339160	16	24917697	C	0.2161	0.3392	T	15.04	0.0001053	0.537	0.391-0.737	Pillai Reshma A,Islam Mohammed O,Selvam Preben et al. Placental Inositol Reduced in Gestational Diabetes as Glucose Alters Inositol Transporters and IMPA1 Enzyme Expression.[J] .J Clin Endocrinol Metab, 2021, 106: e875-e890.	None	None
OSBPL3, CYCS	rs6962912	7	25070204	C	0.3442	0.2211	A	14.88	0.0001148	1.849	1.350-2.532	OSBPL3: Xue Jing,Scotti Elena,Stoffel Markus,CDK8 Regulates Insulin Secretion and Mediates Postnatal and Stress-Induced Expression of Neuropeptides in Pancreatic β Cells.[J] .Cell Rep, 2019, 28: 2892-2904.e7.	None	None
ADCK1	rs3087972	14	78399867	C	0.5227	0.3869	T	14.76	0.0001219	1.735	1.309-2.301	None	None	Muscle -Skeletal
STMN1, PAFAH2	rs2992064	1	26278253	T	0.03266	0.1005	G	14.74	0.0001237	0.3022	0.159-0.574	None	None	None
VDAC1	rs75096075	5	133321383	C	0.03266	0.1005	T	14.74	0.0001237	0.3022	0.159-0.5743	Zhang Enming,Mohammed Al-Amily Israa,Mohammed Sarheed et al. Preserving Insulin Secretion in Diabetes by Inhibiting VDAC1 Overexpression and Surface Translocation in β Cells.[J] .Cell Metab, 2019, 29: 64-77.e6.	None	None
LINC02210-CRHR1	rs76970862	17	43786683	G	0.1035	0.201	A	14.6	0.000133	0.4591	0.306-0.689	None	None	None
FAM114A1	rs60726955	4	38896483	A	0.03769	0.108	G	14.58	0.0001344	0.3233	0.177-0.592	None	None	None
ZNF20	rs2438584	19	12312948	G	0.2312	0.3543	A	14.57	0.0001351	0.548	0.402-0.748	None	None	None
DKK2, PAPSS1	rs17037525	4	108120955	C	0.3283	0.2085	T	14.5	0.0001403	1.855	1.347-2.555	DKK2: Li Xiaofeng,Shan Jufang,Chang Woochul et al. Chemical and genetic evidence for the involvement of Wnt antagonist Dickkopf2 in regulation of glucose metabolism.[J] .Proc Natl Acad Sci U S A, 2012, 109: 11402-7.	None	None
TEKT3, TVP23C-CDRT4	rs8068414	17	15248449	T	0.3151	0.1953	C	14.5	0.0001405	1.896	1.360-2.641	None	None	TEKT3: Adipose
NLRP9, RFPL4A	rs6509957	19	56258039	T	0.4447	0.3141	C	14.43	0.0001457	1.749	1.309-2.337	None	None	None
LINC00540	rs4770248	13	22794240	A	0.495	0.3618	G	14.41	0.0001469	1.729	1.302-2.296	None	None	None
LOC100289333, ZNF136	rs3745660	19	12301625	G	0.191	0.3065	A	14.23	0.0001622	0.534	0.385-0.742	None	None	None
PARVB	rs8138668	22	44401820	T	0.1307	0.2337	C	14.18	0.0001665	0.4929	0.340-0.716	None	None	None
GRID2, ATOH1	rs77534195	4	94718164	A	0.1332	0.05528	C	14.15	0.0001691	2.626	1.564-4.408	None	None	None
NRXN3, DIO2	rs77609515	14	80581911	C	0.0402	0.1106	T	14.13	0.0001704	0.5852	0.442-0.775	NRXN3：Prats-Puig A,Grau-Cabrera P,Riera-Pérez E et al. Variations in the obesity genes FTO, TMEM18 and NRXN3 influence the vulnerability of children to weight gain induced by short sleep duration.[J] .Int J Obes (Lond), 2013, 37: 182-7.DIO2: Zhang Xiaowen,Sun Jie,Han Wenqing et al. Type 2 Deiodinase Thr92Ala PolymorphismThe Is Associated with Worse Glycemic Control in Patients with Type 2 Diabete…	NRXN3: T2DM	None
LPIN2	rs10460009	18	2948029	C	0.5624	0.4296	T	14.12	0.0001703	2.968	1.645-5.354	Aulchenko Yurii S,Pullen Jan,Kloosterman Wigard P et al. LPIN2 is associated with type 2 diabetes, glucose metabolism, and body composition.[J] .Diabetes, 2007, 56: 3020-6.	T2DM	None
LINC02324, MIR4708	rs1256483	14	65708997	T	0.3492	0.2286	C	14.09	0.0001744	1.811	1.326-2.473	None	LINC02324: Fasting plasma glucose;MIR4708: Glucagon levels in response to oral glucose tolerance test (decremental area under the curve for 0-30 minutes)	None
GRIP1	rs12230530	12	67325495	C	0.108	0.2035	T	13.79	0.000204	0.474	0.318-0.707	None	T2DM	None
C11orf74, LOC105376633	rs11033931	11	112567486	T	0.08081	0.02261	C	13.73	0.0002113	3.8	1.789-8.070	None	None	None
TLR6	rs5743808	4	38830736	C	0.04774	0.1206	T	13.71	0.0002138	0.3655	0.211-0.634	①Zhao Wanni,Liang Jianfeng,Chen Zuoguan et al. Combined analysis of circRNA and mRNA profiles and interactions in patients with Diabetic Foot and Diabetes Mellitus.[J] .Int Wound J, 2020, 17: 1183-1193.②Sun Chengjun,Zhi Dijing,Shen Shuixian et al. SNPs in the exons of Toll-like receptors are associated with susceptibility to type 1 diabetes in Chinese population.[J] .Hum Immunol, 2014, 75: 1084-8.	None	None
XKR5	rs117662225	8	6691319	T	0.1206	0.04774	C	13.71	0.0002138	2.736	1.577-4.745	None	None	None
LOC100652791	rs150497686	8	6700262	T	0.1457	0.06533	C	13.63	0.0002228	2.441	1.502-3.966	None	None	None
AGPAT4, PRKN	rs9458187	6	161728876	C	0.3668	0.2462	T	13.62	0.0002242	1.774	1.306-2.408	PRKN: Edmunds Lia R,Xie Bingxian,Mills Amanda M et al. Liver-specific Prkn knockout mice are more susceptible to diet-induced hepatic steatosis and insulin resistance.[J] .Mol Metab, 2020, 41: 101051.	None	None
None	rs7938324	11	112565944	A	0.0804	0.02261	G	13.6	0.0002258	3.779	1.779-8.025	None	None	None
ZNF142	rs10187066	2	219514759	A	0.2437	0.1407	G	13.6	0.000226	1.968	1.368-2.831	None	None	ZNF142: Adipose
LOC105378891	rs10494099	1	109357456	A	0.03015	0.09296	C	13.59	0.0002272	0.3033	0.156-0.591	None	None	None
LINC01568, LOC101928035	rs916985	16	74045679	G	0.3065	0.1935	A	13.57	0.0002301	1.843	1.328-2.557	None	None	None
None	rs62126982	19	56255675	A	0.1288	0.2286	G	13.48	0.0002415	0.4987	0.343-0.726	None	None	None
SNP, single nucleotide polymorphism; Chr, chromosome; MAF, Minor allelic frequency; Chisq, Pearson’s χ2 test; OR, odds radio.

## Sheet: Supplementary Table 3
Supplementary Table 3 The correlation between SNPs and postpartum OGTT and insulin resistance in GDM women
			Alleles	MAF	FPG (mmol/L）			30 minPG (mmol/L)			2hPG (mmol/L)			FINS (μU/mL)			30minINS (μU/mL)			2hINS (μU/mL)			HOMA-IR			HOMA-β (%)			Glycated hemoglobin (%)
Gene	SNP	Chr			Beta	SE	P	Beta	SE	P	Beta	SE	P	Beta	SE	P	Beta	SE	P	Beta	SE	P	Beta	SE	P	Beta	SE	P	Beta	SE	P
TRPV3	rs62069863	17	A/G	0.437	0.07468	0.0611781	0.2222	0.3114	0.197738	0.1153	-0.03914	0.236585	0.8686	3.185	0.788	5.31e-05	9.092	4.24233	0.0321	2.14	4.73642	0.6514	0.7013	0.171971	4.542e-05	45.12	12.3116	0.0002475	-0.01238	0.0483469	0.7979
PRMT6	rs2232016	1	T/C	0.221	0.1375	0.108487	0.205	0.2567	0.213486	0.2292	0.3948	0.254065	0.1202	-0.4203	0.873	0.6302	-0.4671	4.57057	0.9186	-2.669	5.10081	0.6008	-0.08602	0.190621	0.6518	-10.08	13.5672	0.4575	-0.06372	0.0507864	0.2096
HHEX / EXOC6	rs1112718	10	A/G	0.191	0.1349	0.108299	0.2129	-0.3765	0.230108	0.1018	0.05481	0.275316	0.8422	0.5547	1.37435	0.6865	-4.425	4.83615	0.3602	-7.867	5.38849	0.1443	-0.249	0.201518	0.2166	-6.465	14.3839	0.6531	0.03702	0.055298	0.5032
GLIS3	rs927316	9	G/A	0.151	-0.1722	0.0808305	0.03314	-0.06878	0.261327	0.7924	0.03616	0.311546	0.9076	-1.307	1.07116	0.2224	-10.01	5.58277	0.07297	-11.27	6.22439	0.0702	-0.3163	0.233639	0.1758	-11.71	16.6741	0.4825	0.07826	0.0634332	0.2173
LPIN2	rs10460009	18	C/T	0.562	-0.002644	0.0568422	0.9629	0.08276	0.182275	0.6498	0.4071	0.216146	0.05964	0.8921	0.728	0.2202	7.15	3.78893	0.05915	11.72	4.1933	0.005191	0.1939	0.158878	0.2223	14.12	11.3133	0.212	-0.001999	0.0459501	0.9653
SNP: single nucleotide polymorphism; Chr: chromosome; MAF: Minor allelic frequency; FINS: fasting insulin; INS: insulin; PG: plasma glucose; HOMA-β: homeostatic model assessment for insulin β-cell function; HOMA-IR: homeostatic model assessment for insulin resistance; SE: standard error.
Alleles were presented as Minor allele/major allele.
Adjusted by postpartum obesity.

## Sheet: Supplementary Table 4
Supplementary Table 4 Characteristics of postpartum women with a history of GDM by rs62069863 genotype in TRPV3 gene
	Genotype			P value
	GG	AG	AA
Age (years)	32.46 ± 3.53	32.05 ± 3.58	33.16 ± 3.35	0.371
p-BMI (kg/m2)	21.85 ± 2.17	22.02 ± 3.05	21.45 ± 2.57	0.676
Systolic blood pressure (mmHg)	116.98 ± 8.47	116.32 ± 8.42	113.08 ± 8.35	0.152
Diastolic blood pressure (mmHg)	69.98 ± 6.12	71.97 ± 6.34	69.88 ± 6.04	0.118
Heart rate (bpm)	82.70 ± 4.55	82.75 ± 5.02	84.24 ± 4.59	0.355
FPG (mmol/L）	4.71 ± 0.41	4.69 ± 0.57	4.91 ± 0.48	0.199
30minPG (mmol/L）	9.00 ± 1.30	9.59 ± 1.84	9.52 ± 1.44	0.101
2hPG (mmol/L）	7.93 ± 1.53	8.41 ± 2.18	7.59 ± 1.73	0.857
FINS (μU/mL)	4.27 ± 1.44	5.98 ± 3.67	11.53 ± 14.59	<0.001
30minINS (μU/mL)	39.80 ± 25.28	50.90 ± 37.58	57.20 ± 31.53	0.0305
2hINS (μU/mL)	51.54 ± 37.78	52.32 ± 36.74	56.81 ± 41.46	0.64
HOMA-IR	0.89 ± 0.32	1.29 ± 0.87	2.48 ± 3.12	<0.001
HOMA-β (%)	77.16 ± 28.32	100.84 ± 59.32	179.38 ± 224.49	<0.001
Glycated hemoglobin (%)	5.37 ± 0.38	5.43 ± 0.36	5.32 ± 0.43	0.901
FPG: fasting plasma glucose; FINS: fasting insulin; 2hPG: 2 hours plasma glucose; 2hINS: 2 hours glucose load plasma insulin；30minINS: 30 minutes glucose load plasma insulin; 30minPG: 30 minutes plasma glucose；HOMA-β：homeostatic model assessment for insulin β-cell function；HOMA-IR：homeostatic model assessment for insulin resistance.
